# Supplementary material for: Identification of the WUSCHEL-Related Homeobox (WOX) Gene Family, and Interaction and Functional Analysis of TaWOX9 and TaWUS in Wheat
Source: Int J Mol Sci. 2020 Feb 26;21(5):1581. doi: 10.3390/ijms21051581 (PMC7084607; doi:10.3390/ijms21051581)
Supplement: Supplementary file 1 [file ijms-21-01581-s001.zip]

Archive with 6 entries (6 files):
- Supplementary Table S3.docx
- Supplementary Table S4.docx
- Supplementary Figure S1.docx
- Supplementary Figure S2-S6.doc
- Supplementary Table S1.docx
- Supplementary Table S2.docx
